# Supplementary material for: The impact of skeletal muscle mass on survival outcome in biliary tract cancer patients
Source: PLoS One. 2018 Oct 10;13(10):e0204985. doi: 10.1371/journal.pone.0204985 (PMC6179280; doi:10.1371/journal.pone.0204985)
Supplement: S1 Table — (XLS) [file pone.0204985.s001.xls]

## Sheet: Sheet1
BW	Height	BMI	BSA	ECOG	Appendicular_muscle	total	T	N	M	Stage	Sugery	BilDrain	Hb	Cr	Alb	CMT	Death	NLR
56	155	23.31	1.55	1	13486	31233	3	0	1	4	1	0	11	0.61	4	3	1	1.3
56.5	160	22.07	1.58	0	14244	36244	4	1	1	4	0	2	11.4	1.1	4.1	2	1	3.11
41	159	16.22	1.35	0	14065	32652	3	1	0	3	1	1	15	0.7	4.2	1	0	0.93
43	158	17.22	1.37	0	13725	38196	2	1	1	4	0	0	9.5	0.7	3	4	1	1.7
47	158	18.83	1.44	0	14396	34897	2	1	1	4	0	0	10.8	0.7	4.3	3	1	3.09
58	162	22.1	1.62	0	14854	35269	2	0	1	4	0	0	11	0.6	3.5	2	1	2.34
47	160	18.36	1.45	0	16818	41134	0	0	0	2	1	0	11.5	0.97	4.1	1	0	4.26
55.5	163	20.89	1.59	0	15762	42581	4	0	1	4	0	0	10.7	1.4	2.7	2	1	6.66
45.9	163	17.28	1.44	0	14875	36654	2	1	1	4	1	2	11.1	1.39	3.1	1	0	1.79
57	170	19.72	1.64	0	16735	42711	2	2	1	4	1	0	12	0.7	4.1	1	1	0.76
46.1	162	17.57	1.44	0	16172	39806	0	0	1	4	0	0	9.2	0.63	2.7	1	1	3.48
47.3	173	15.8	1.51	0	16068	40993	4	1	1	4	1	0	8.9	0.73	3.8	1	0	1.34
60.4	160	23.59	1.64	0	15474	36327	4	0	0	4	1	0	12.1	0.7	4.4	1	1	1.63
60.6	154	25.55	1.61	1	16872	40209	4	1	1	4	0	0	11.7	1.6	4.1	4	1	1.6
61.4	161	23.69	1.66	0	14305	32968	3	1	1	4	0	1	12.8	0.87	4	1	1	1.66
40	148	18.26	1.28	0	10728	29363	3	1	1	4	0	1	10.9	0.6	3.7	2	1	3.52
67	150	29.78	1.67	0	11345	28731	4	0	0	4	0	2	12.7	0.8	4.2	1	0	4.1
48	159	18.99	1.46	0	10785	28663	4	0	0	4	0	0	13.3	0.77	4.3	2	0	1.94
52	167	18.65	1.55	0	16149	40438	2	0	1	4	0	0	11.9	0.7	3.8	4	1	3.41
52.3	166	18.98	1.55	0	16331	40698	3	1	1	4	0	0	13.9	0.75	4.4	1	1	1.96
63	155	26.22	1.65	0	15847	38937	3	0	1	4	0	0	11.3	0.7	3.5	2	1	7.97
54	165	19.83	1.57	0	16111	392246	2	1	1	4	0	0	12.2	0.7	4.2	3	1	1.11
50.7	160	19.8	1.5	1	12672	31508	3	0	0	3	1	0	11.3	0.7	4.5	4	0	2.38
56	166	20.32	1.61	0	14107	38558	4	1	0	4	0	1	9.8	0.7	2.8	4	1	4.1
44	155	18.31	1.38	0	12516	32877	3	0	1	4	0	0	11.7	0.8	4.3	1	1	2.24
46	160	17.97	1.43	0	14842	36684	2	1	1	4	0	0	13.5	1.1	4.6	2	1	2.45
58	163	21.83	1.62	0	14418	34177	4	1	1	4	0	0	9.7	0.8	3.8	2	1	3.1
54.7	155	22.77	1.53	0	14332	34404	2	1	0	4	0	0	12	0.8	3.1	5	1	2.22
45.2	172	15.28	1.47	0	16195	42569	3	1	1	4	0	1	11	0.63	3	1	1	5.41
45.3	154	19.1	1.39	1	12905	33063	2	0	1	4	1	0	12	0.6	4.9	4	1	3
53	165	19.47	1.56	0	14405	38294	3	1	1	4	0	0	8.5	0.7	2.8	0	1	11.03
49.2	150	21.87	1.43	0	13019	31076	3	0	1	4	0	0	10.5	1	3.9	2	1	6.67
47	159	18.59	1.44	0	14140	37655	4	1	0	4	0	2	9.6	0.3	3.3	2	1	7.58
62.4	152	27.01	1.62	0	15661	35482	3	1	0	4	1	0	13.2	0.77	4.1	5	0	1.38
63	155	26.22	1.65	0	12059	35538	4	1	0	4	0	2	10	1.2	3.1	2	1	8.62
58.3	157	23.65	1.59	0	16896	39940	4	1	1	4	1	0	13.3	0.7	4.1	2	0	1.72
48.1	155	20.02	1.44	1	15046	36048	3	0	1	4	0	0	10.3	0.6	4.5	1	1	1.09
48.6	165	17.85	1.49	0	15326	38937	4	1	0	4	1	0	10.5	0.9	4	1	1	3.98
61.8	156	25.39	1.64	0	16552	40351	4	2	1	4	0	0	9.6	1.3	4.4	1	1	2.98
58.8	156	24.16	1.6	0	19558	44735	3	1	1	4	0	0	12.9	0.7	3.6	1	1	4.28
54	167	19.36	1.58	0	19004	47115	4	0	1	4	0	0	10.8	1.25	3.5	1	1	3.81
50.5	170	17.47	1.54	0	20434	45359	2	1	1	4	0	0	10.3	0.7	3.6	2	1	2.03
64	175	20.9	1.76	0	20460	45477	3	1	1	4	0	0	14.8	0.9	4.4	1	1	1.87
52.8	165	19.39	1.56	0	17509	41649	2	0	0	2	1	0	12.2	0.6	4.2	1	0	1
66.1	163	24.88	1.73	0	19696	46256	3	2	1	4	0	0	10.9	0.7	3.5	1	1	3.36
56	165	20.57	1.6	0	20906	47455	4	0	0	4	0	0	13.6	0.7	4	1	0	3.15
58.9	167	21.12	1.65	0	18162	43047	4	0	1	4	0	0	17.1	0.9	4.9	1	1	4.07
48.8	160	19.06	1.47	0	18052	41452	4	1	1	4	0	0	13.1	0.86	4.1	3	1	2.05
61.3	169	21.46	1.7	0	19995	44067	2	1	1	4	0	0	11.6	0.76	2.8	1	0	1.23
66	175	21.55	1.79	0	20289	49859	2	0	0	2	1	0	14.3	0.8	4.2	1	0	2.57
62.8	165	23.07	1.7	0	19912	44074	1	1	0	3	0	2	14.4	1	3.5	2	1	1.16
58	170	20.07	1.65	0	17510	41164	3	1	1	4	1	0	15.1	0.8	3.9	1	1	3.35
56.7	173	18.94	1.65	0	18987	45824	4	0	1	4	0	1	11.1	0.59	3.3	1	0	2.54
79.8	163	30.04	1.9	0	23839	54291	4	1	1	4	0	0	10	1.4	4.1	2	1	4.11
63	158	25.24	1.66	1	17124	40512	3	1	1	4	0	0	11.5	0.61	4.4	2	1	3.51
63	163	23.71	1.69	0	17831	41511	2	1	1	4	0	0	11.8	1	4	3	1	1.41
59.3	153	25.33	1.59	0	17530	42200	4	1	0	4	1	0	9.9	0.9	3.8	3	1	1.87
60	167	21.51	1.67	0	20606	49746	4	1	0	4	0	1	12.7	0.7	4.1	5	1	1.22
50	160	19.53	1.49	0	18749	44480	0	1	0	4	0	0	10.6	0.82	3.5	1	1	5.08
69.5	160	27.15	1.76	0	21606	48780	3	0	0	2	1	0	13.2	1.1	4.2	1	0	1.15
47	165	17.26	1.47	0	17400	41675	3	1	1	4	0	0	11.3	0.7	3.4	1	1	1.47
74	164	27.51	1.84	0	23923	50159	2	1	0	3	1	0	12.4	0.8	4.4	1	0	2.1
74.8	176	24.15	1.91	0	21429	45819	2	1	0	4	1	0	12.5	0.8	4.1	2	0	5.18
60.4	165	22.19	1.66	0	18725	42423	2	1	0	3	1	0	13.6	0.9	4.1	1	0	1.14
60.9	165	22.37	1.67	1	17657	45067	2	1	1	4	1	2	10.2	0.9	4.5	1	1	1.91
62	167	22.23	1.7	0	18910	44749	3	1	1	4	0	0	12.2	0.9	3.6	2	1	4.89
65.3	165	23.99	1.73	0	20126	43074	4	0	0	4	1	0	13.8	1.36	4.3	3	0	3.57
66	155	27.47	1.69	0	17753	42590	4	1	1	4	0	0	10.7	0.7	3.8	1	1	3.86
61.2	161	23.61	1.65	0	20254	45253	4	2	0	4	1	0	14	0.7	4.3	1	0	2.46
87	168	30.82	2.01	0	22609	50427	4	1	0	4	0	1	12.6	1.2	4.3	1	1	5.2
69.2	165	25.42	1.78	0	17503	43110	3	1	0	4	0	0	10.5	1	3.6	3	1	2.74
53	170	18.34	1.58	0	21325	47404	3	1	0	2	1	0	13.8	0.6	4.8	1	0	0.94
55	160	21.48	1.56	0	18675	42430	2	0	0	2	1	0	12	1.2	4.3	1	0	1.68
55	167	19.72	1.6	0	17106	40056	2	1	0	4	1	0	15.6	0.8	4.5	1	0	1.16
60	158	24.03	1.62	1	17821	43074	2	0	1	4	0	0	9.2	0.67	3.8	1	1	1.67
